# Supplementary material for: Endocannabinoid Enhancement via MAGL Inhibition in CDKL5 Deficiency: Selective Cellular Benefits and Domain-Specific Functional Effects in Adult Cdkl5 KO Mice
Source: Int J Mol Sci. 2026 Mar 19;27(6):2773. doi: 10.3390/ijms27062773 (PMC13026865; doi:10.3390/ijms27062773)
Supplement: Supplementary file 1 [file ijms-27-02773-s001.zip]

Archive with 1 entries (1 files):
- ijms-4177430-supplementary.pdf
